# Supplementary material for: Transcriptome Immune Analysis of the Invasive Beetle Octodonta nipae (Maulik) (Coleoptera: Chrysomelidae) Parasitized by Tetrastichus brontispae Ferrière (Hymenoptera: Eulophidae)
Source: PLoS One. 2014 Mar 10;9(3):e91482. doi: 10.1371/journal.pone.0091482 (PMC3948882; doi:10.1371/journal.pone.0091482)
Supplement: Table S2 — Significantly Gene Ontology (GO) enrichment analysis of differentially expressed genes between non-parasitized and parasitized Octodonta nipae pupae. GO terms with the corrected P value <0.05 were significantly enriched. (XLSX) [file pone.0091482.s003.xlsx]

## Sheet: Sheet1
Table S2. Significantly Gene Ontology (GO) enrichment analysis of differentially expressed genes between non-parasitized and parasitized Octodonta nipae pupae.
Gene Ontology term	Cluster frequency	Corrected P-value
Biological Process
cellular metabolic process	4473 out of 9473 genes, 47.2%	4.88e-18
macromolecule metabolic process	3269 out of 9473 genes, 34.5%	1.42e-15
cellular macromolecule metabolic process	3006 out of 9473 genes, 31.7%	9.8e-15
primary metabolic process	4411 out of 9473 genes, 46.6%	5.24e-12
cellular process	7384 out of 9473 genes, 77.9%	7.11e-11
protein metabolic process	2165 out of 9473 genes, 22.9%	9.5e-10
cellular protein metabolic process	1905 out of 9473 genes, 20.1%	3.05e-09
single-organism metabolic process	3125 out of 9473 genes, 33.0%	3.43e-08
metabolic process	5630 out of 9473 genes, 59.4%	1.69e-07
protein transport	421 out of 9473 genes, 4.4%	1.71e-07
establishment of protein localization	436 out of 9473 genes, 4.6%	2.54e-07
biosynthetic process	1715 out of 9473 genes, 18.1%	6.28e-07
amino acid activation	134 out of 9473 genes, 1.4%	8.19e-07
tRNA aminoacylation for protein translation	129 out of 9473 genes, 1.4%	1.07e-06
tRNA aminoacylation	133 out of 9473 genes, 1.4%	1.09e-06
cellular biosynthetic process	1559 out of 9473 genes, 16.5%	1.6e-06
organic substance metabolic process	2130 out of 9473 genes, 22.5%	7.65e-06
cellular amino acid metabolic process	323 out of 9473 genes, 3.4%	1.73e-05
protein localization	585 out of 9473 genes, 6.2%	3e-05
intracellular protein transport	300 out of 9473 genes, 3.2%	4.74e-05
protein catabolic process	189 out of 9473 genes, 2.0%	5.4e-05
mitotic cell cycle	471 out of 9473 genes, 5.0%	6.4e-05
cell cycle phase	501 out of 9473 genes, 5.3%	8.64e-05
cell cycle	679 out of 9473 genes, 7.2%	0.00013
nucleic acid metabolic process	1270 out of 9473 genes, 13.4%	0.00014
cellular nitrogen compound metabolic process	1923 out of 9473 genes, 20.3%	0.00019
nitrogen compound metabolic process	1939 out of 9473 genes, 20.5%	0.00019
macromolecule localization	691 out of 9473 genes, 7.3%	0.0002
M phase	386 out of 9473 genes, 4.1%	0.00025
cellular aromatic compound metabolic process	1919 out of 9473 genes, 20.3%	0.00038
organic cyclic compound metabolic process	1960 out of 9473 genes, 20.7%	0.00046
heterocycle metabolic process	1925 out of 9473 genes, 20.3%	0.00058
cellular macromolecule biosynthetic process	1046 out of 9473 genes, 11.0%	0.00067
cell cycle process	591 out of 9473 genes, 6.2%	0.00078
macromolecule biosynthetic process	1046 out of 9473 genes, 11.0%	0.00085
nucleobase-containing compound metabolic process	1828 out of 9473 genes, 19.3%	0.00106
cellular protein catabolic process	155 out of 9473 genes, 1.6%	0.00137
proteolysis involved in cellular protein catabolic process	155 out of 9473 genes, 1.6%	0.00137
spindle organization	172 out of 9473 genes, 1.8%	0.00217
cellular protein localization	350 out of 9473 genes, 3.7%	0.00223
tRNA metabolic process	171 out of 9473 genes, 1.8%	0.00267
cellular macromolecule localization	381 out of 9473 genes, 4.0%	0.004
M phase of mitotic cell cycle	192 out of 9473 genes, 2.0%	0.00948
mitosis	189 out of 9473 genes, 2.0%	0.00953
gland development	185 out of 9473 genes, 2.0%	0.01157
salivary gland development	153 out of 9473 genes, 1.6%	0.01614
organelle fission	195 out of 9473 genes, 2.1%	0.01625
ribonucleoside monophosphate metabolic process	49 out of 9473 genes, 0.5%	0.02036
RNA metabolic process	789 out of 9473 genes, 8.3%	0.0204
organelle organization	1266 out of 9473 genes, 13.4%	0.0213
sarcomere organization	110 out of 9473 genes, 1.2%	0.02156
nuclear division	190 out of 9473 genes, 2.0%	0.02377
ATP synthesis coupled electron transport	66 out of 9473 genes, 0.7%	0.02434
exocrine system development	157 out of 9473 genes, 1.7%	0.02485
ribonucleoside monophosphate biosynthetic process	48 out of 9473 genes, 0.5%	0.02836
modification-dependent protein catabolic process	137 out of 9473 genes, 1.4%	0.03389
salivary gland morphogenesis	133 out of 9473 genes, 1.4%	0.04072
ubiquitin-dependent protein catabolic process	136 out of 9473 genes, 1.4%	0.04175
gene expression	1187 out of 9473 genes, 12.5%	0.04386
Cellular Component
intracellular part	5116 out of 7122 genes, 71.8%	1.23e-27
intracellular	5601 out of 7122 genes, 78.6%	7.36e-21
intracellular membrane-bounded organelle	3153 out of 7122 genes, 44.3%	7.18e-16
membrane-bounded organelle	3157 out of 7122 genes, 44.3%	9.91e-16
cytoplasm	3155 out of 7122 genes, 44.3%	4.62e-15
cell	6001 out of 7122 genes, 84.3%	9.12e-10
cell part	5999 out of 7122 genes, 84.2%	9.22e-10
intracellular organelle	4059 out of 7122 genes, 57.0%	1.23e-09
organelle	4063 out of 7122 genes, 57.0%	5.19e-09
membrane-enclosed lumen	825 out of 7122 genes, 11.6%	2.01e-08
intracellular organelle lumen	811 out of 7122 genes, 11.4%	2.27e-08
organelle lumen	811 out of 7122 genes, 11.4%	3.24e-08
organelle part	2372 out of 7122 genes, 33.3%	1.47e-07
organellar ribosome	84 out of 7122 genes, 1.2%	2.19e-07
mitochondrial ribosome	84 out of 7122 genes, 1.2%	2.19e-07
proteasome complex	102 out of 7122 genes, 1.4%	4.29e-07
intracellular organelle part	2290 out of 7122 genes, 32.2%	2.82e-06
cytoplasmic part	2353 out of 7122 genes, 33.0%	6.43e-06
mitochondrial part	400 out of 7122 genes, 5.6%	1.33e-05
mitochondrial matrix	190 out of 7122 genes, 2.7%	0.00011
organelle membrane	464 out of 7122 genes, 6.5%	0.00013
membrane coat	91 out of 7122 genes, 1.3%	0.00015
coated membrane	91 out of 7122 genes, 1.3%	0.00015
protein complex	1761 out of 7122 genes, 24.7%	0.0002
coated vesicle membrane	58 out of 7122 genes, 0.8%	0.00022
organellar large ribosomal subunit	46 out of 7122 genes, 0.6%	0.00026
mitochondrial large ribosomal subunit	46 out of 7122 genes, 0.6%	0.00026
vesicle coat	48 out of 7122 genes, 0.7%	0.00107
nuclear lumen	611 out of 7122 genes, 8.6%	0.00148
nucleus	1895 out of 7122 genes, 26.6%	0.00161
mitochondrion	633 out of 7122 genes, 8.9%	0.00162
proteasome core complex	34 out of 7122 genes, 0.5%	0.00167
nuclear part	919 out of 7122 genes, 12.9%	0.0028
Golgi-associated vesicle membrane	38 out of 7122 genes, 0.5%	0.00475
Golgi-associated vesicle	49 out of 7122 genes, 0.7%	0.0194
vacuolar proton-transporting V-type ATPase complex	39 out of 7122 genes, 0.5%	0.02282
macromolecular complex	2452 out of 7122 genes, 34.4%	0.02374
organellar small ribosomal subunit	37 out of 7122 genes, 0.5%	0.04448
mitochondrial small ribosomal subunit	37 out of 7122 genes, 0.5%	0.04448
coated vesicle	138 out of 7122 genes, 1.9%	0.04638
small nuclear ribonucleoprotein complex	66 out of 7122 genes, 0.9%	0.04696
cytoplasmic membrane-bounded vesicle	199 out of 7122 genes, 2.8%	0.04716
Molecular Funciton
binding	6710 out of 10470 genes, 64.1%	6.26e-23
organic cyclic compound binding	3832 out of 10470 genes, 36.6%	2.64e-12
heterocyclic compound binding	3832 out of 10470 genes, 36.6%	2.64e-12
purine ribonucleoside triphosphate binding	1555 out of 10470 genes, 14.9%	1.32e-11
ribonucleotide binding	1556 out of 10470 genes, 14.9%	3.51e-11
purine ribonucleotide binding	1556 out of 10470 genes, 14.9%	3.51e-11
purine nucleotide binding	1564 out of 10470 genes, 14.9%	5.2e-11
ATP binding	1291 out of 10470 genes, 12.3%	1.66e-10
adenyl ribonucleotide binding	1291 out of 10470 genes, 12.3%	5.25e-10
adenyl nucleotide binding	1292 out of 10470 genes, 12.3%	8.16e-10
ligase activity	510 out of 10470 genes, 4.9%	2.67e-09
ligase activity, forming carbon-oxygen bonds	135 out of 10470 genes, 1.3%	1.49e-08
ligase activity, forming aminoacyl-tRNA and related compounds	135 out of 10470 genes, 1.3%	1.49e-08
aminoacyl-tRNA ligase activity	133 out of 10470 genes, 1.3%	2.79e-08
translation factor activity, nucleic acid binding	182 out of 10470 genes, 1.7%	1.06e-05
nucleic acid binding	1818 out of 10470 genes, 17.4%	2.14e-05
protein transporter activity	94 out of 10470 genes, 0.9%	4.38e-05
translation initiation factor activity	123 out of 10470 genes, 1.2%	9.18e-05
protein binding	1761 out of 10470 genes, 16.8%	0.00014
small molecule binding	2297 out of 10470 genes, 21.9%	0.0006
nucleotide binding	2184 out of 10470 genes, 20.9%	0.00112
nucleoside phosphate binding	2184 out of 10470 genes, 20.9%	0.00112
threonine-type endopeptidase activity	34 out of 10470 genes, 0.3%	0.00127
threonine-type peptidase activity	34 out of 10470 genes, 0.3%	0.00127
ligase activity, forming carbon-nitrogen bonds	250 out of 10470 genes, 2.4%	0.00253
metal ion binding	1622 out of 10470 genes, 15.5%	0.00421
helicase activity	274 out of 10470 genes, 2.6%	0.017
oxidoreductase activity, acting on NADH or NADPH	96 out of 10470 genes, 0.9%	0.01927
