# Supplementary material for: Transcriptome Immune Analysis of the Invasive Beetle Octodonta nipae (Maulik) (Coleoptera: Chrysomelidae) Parasitized by Tetrastichus brontispae Ferrière (Hymenoptera: Eulophidae)
Source: PLoS One. 2014 Mar 10;9(3):e91482. doi: 10.1371/journal.pone.0091482 (PMC3948882; doi:10.1371/journal.pone.0091482)
Supplement: Table S3 — Kyoto Encyclopedia of Genes and Genome (KEGG) enrichment analysis of differentially expressed genes between non-parasitized and parasitized Octodonta nipae pupae. Pathways with Q-value<0.05 were significantly enriched. (XLSX) [file pone.0091482.s004.xlsx]

## Sheet: Sheet1
Table S3. KEGG enrichment analysis of differentially expressed genes.
Number	Pathway	DEGs genes with pathway annotation (18010)	All genes with pathway annotation (27315)	Pvalue	Qvalue	Pathway ID
1	Ubiquitin mediated proteolysis	486 (2.7%)	610 (2.23%)	3.133e-14	8.08315e-12	ko04120
2	RNA transport	699 (3.88%)	909 (3.33%)	1.6886e-13	2.1783e-11	ko03013
3	Cell cycle	362 (2.01%)	452 (1.65%)	1.65057e-11	1.41949e-09	ko04110
4	Pyrimidine metabolism	472 (2.62%)	607 (2.22%)	8.48064e-11	5.47001e-09	ko00240
5	Proteasome	118 (0.66%)	132 (0.48%)	4.174e-10	2.15379e-08	ko03050
6	Spliceosome	682 (3.79%)	907 (3.32%)	5.39104e-10	2.31815e-08	ko03040
7	Aminoacyl-tRNA biosynthesis	192 (1.07%)	239 (0.87%)	6.0312e-07	2.22293e-05	ko00970
8	Cytosolic DNA-sensing pathway	172 (0.96%)	213 (0.78%)	1.21405e-06	3.9153e-05	ko04623
9	DNA replication	116 (0.64%)	138 (0.51%)	1.42499e-06	4.08497e-05	ko03030
10	Oxidative phosphorylation	270 (1.5%)	349 (1.28%)	1.89585e-06	4.89129e-05	ko00190
11	RNA polymerase	297 (1.65%)	389 (1.42%)	4.59899e-06	0.000105037	ko03020
12	Herpes simplex infection	391 (2.17%)	522 (1.91%)	4.88546e-06	0.000105037	ko05168
13	Protein processing in endoplasmic reticulum	472 (2.62%)	640 (2.34%)	1.00779e-05	0.000200008	ko04141
14	Epstein-Barr virus infection	583 (3.24%)	805 (2.95%)	3.64029e-05	0.000670853	ko05169
15	mRNA surveillance pathway	384 (2.13%)	521 (1.91%)	7.09188e-05	0.0012198	ko03015
16	Parkinson's disease	269 (1.49%)	363 (1.33%)	0.000455014	0.00733711	ko05012
17	Arrhythmogenic right ventricular cardiomyopathy (ARVC)	147 (0.82%)	191 (0.7%)	0.000592332	0.00898952	ko05412
18	Synaptic vesicle cycle	145 (0.81%)	189 (0.69%)	0.00082069	0.0117632	ko04721
19	Purine metabolism	594 (3.3%)	837 (3.06%)	0.00090785	0.0123277	ko00230
20	Ribosome biogenesis in eukaryotes	337 (1.87%)	464 (1.7%)	0.00107964	0.0133906	ko03008
21	Fructose and mannose metabolism	113 (0.63%)	145 (0.53%)	0.00109646	0.0133906	ko00051
22	Notch signaling pathway	133 (0.74%)	173 (0.63%)	0.00114183	0.0133906	ko04330
23	RNA degradation	205 (1.14%)	275 (1.01%)	0.00123432	0.0138458	ko03018
24	Non-homologous end-joining	39 (0.22%)	45 (0.16%)	0.00153064	0.0164544	ko03450
25	Vasopressin-regulated water reabsorption	231 (1.28%)	313 (1.15%)	0.00159611	0.0164719	ko04962
26	Sulfur relay system	23 (0.13%)	25 (0.09%)	0.00281492	0.0279327	ko04122
27	Systemic lupus erythematosus	94 (0.52%)	121 (0.44%)	0.0033047	0.0315782	ko05322
28	Bacterial invasion of epithelial cells	234 (1.3%)	321 (1.18%)	0.00427613	0.0394015	ko05100
29	Shigellosis	185 (1.03%)	251 (0.92%)	0.00482523	0.0429279	ko05131
30	Pathways in cancer	596 (3.31%)	853 (3.12%)	0.00719142	0.0618462	ko05200
31	Fatty acid elongation	70 (0.39%)	90 (0.33%)	0.0099993	0.08322	ko00062
32	Primary immunodeficiency	82 (0.46%)	107 (0.39%)	0.0109285	0.0881111	ko05340
33	Leukocyte transendothelial migration	258 (1.43%)	360 (1.32%)	0.0112736	0.088139	ko04670
34	Pathogenic Escherichia coli infection	240 (1.33%)	334 (1.22%)	0.0116902	0.088442	ko05130
35	Leishmaniasis	74 (0.41%)	96 (0.35%)	0.0119979	0.088442	ko05140
36	Small cell lung cancer	195 (1.08%)	269 (0.98%)	0.0123529	0.088529	ko05222
37	Base excision repair	98 (0.54%)	130 (0.48%)	0.0128168	0.0890761	ko03410
38	Lysine degradation	252 (1.4%)	352 (1.29%)	0.0131197	0.0890761	ko00310
39	Valine, leucine and isoleucine degradation	151 (0.84%)	206 (0.75%)	0.0139336	0.0921761	ko00280
40	Nucleotide excision repair	97 (0.54%)	129 (0.47%)	0.0148592	0.0939808	ko03420
41	Butirosin and neomycin biosynthesis	18 (0.1%)	20 (0.07%)	0.0149349	0.0939808	ko00524
42	Collecting duct acid secretion	52 (0.29%)	66 (0.24%)	0.0163171	0.100234	ko04966
43	Focal adhesion	616 (3.42%)	889 (3.25%)	0.0168157	0.100894	ko04510
44	Pertussis	103 (0.57%)	138 (0.51%)	0.0174033	0.102046	ko05133
45	Nicotinate and nicotinamide metabolism	58 (0.32%)	75 (0.27%)	0.0221479	0.126981	ko00760
46	Pantothenate and CoA biosynthesis	37 (0.21%)	46 (0.17%)	0.0237171	0.132717	ko00770
47	Axon guidance	269 (1.49%)	380 (1.39%)	0.0241771	0.132717	ko04360
48	Epithelial cell signaling in Helicobacter pylori infection	121 (0.67%)	165 (0.6%)	0.0251834	0.135361	ko05120
49	HTLV-I infection	400 (2.22%)	573 (2.1%)	0.0258085	0.13589	ko05166
50	Staphylococcus aureus infection	64 (0.36%)	84 (0.31%)	0.0281048	0.145021	ko05150
51	Dorso-ventral axis formation	153 (0.85%)	212 (0.78%)	0.0306311	0.153715	ko04320
52	Thyroid cancer	73 (0.41%)	97 (0.36%)	0.0309814	0.153715	ko05216
53	Mucin type O-Glycan biosynthesis	33 (0.18%)	41 (0.15%)	0.0316499	0.154069	ko00512
54	Thiamine metabolism	8 (0.04%)	8 (0.03%)	0.0357001	0.170567	ko00730
55	Protein export	67 (0.37%)	89 (0.33%)	0.0374034	0.175456	ko03060
56	Mismatch repair	57 (0.32%)	75 (0.27%)	0.0399349	0.182842	ko03430
57	Progesterone-mediated oocyte maturation	237 (1.32%)	336 (1.23%)	0.0403953	0.182842	ko04914
58	Regulation of actin cytoskeleton	646 (3.59%)	944 (3.46%)	0.0527326	0.234569	ko04810
59	Transcriptional misregulation in cancer	413 (2.29%)	599 (2.19%)	0.0622076	0.272026	ko05202
60	Chagas disease (American trypanosomiasis)	111 (0.62%)	155 (0.57%)	0.0776468	0.333881	ko05142
61	Phototransduction	50 (0.28%)	67 (0.25%)	0.0824331	0.348652	ko04744
62	Alzheimer's disease	357 (1.98%)	519 (1.9%)	0.089915	0.374162	ko05010
63	Biotin metabolism	12 (0.07%)	14 (0.05%)	0.0953938	0.39066	ko00780
64	Endocytosis	421 (2.34%)	615 (2.25%)	0.0977906	0.394218	ko04144
65	Oocyte meiosis	216 (1.2%)	311 (1.14%)	0.103704	0.411627	ko04114
66	Cysteine and methionine metabolism	99 (0.55%)	139 (0.51%)	0.108454	0.423957	ko00270
67	Chronic myeloid leukemia	109 (0.61%)	154 (0.56%)	0.116809	0.447296	ko05220
68	Cytokine-cytokine receptor interaction	96 (0.53%)	135 (0.49%)	0.117892	0.447296	ko04060
69	Vitamin B6 metabolism	11 (0.06%)	13 (0.05%)	0.126963	0.47473	ko00750
70	Valine, leucine and isoleucine biosynthesis	16 (0.09%)	20 (0.07%)	0.136026	0.501353	ko00290
71	Cell adhesion molecules (CAMs)	186 (1.03%)	269 (0.98%)	0.146226	0.531357	ko04514
72	Gastric acid secretion	217 (1.2%)	316 (1.16%)	0.165431	0.589758	ko04971
73	N-Glycan biosynthesis	105 (0.58%)	150 (0.55%)	0.16687	0.589758	ko00510
74	One carbon pool by folate	29 (0.16%)	39 (0.14%)	0.173682	0.605542	ko00670
75	Renal cell carcinoma	146 (0.81%)	211 (0.77%)	0.176425	0.605685	ko05211
76	Glycosylphosphatidylinositol(GPI)-anchor biosynthesis	66 (0.37%)	93 (0.34%)	0.180243	0.605685	ko00563
77	Adherens junction	242 (1.34%)	354 (1.3%)	0.180766	0.605685	ko04520
78	Lysine biosynthesis	7 (0.04%)	8 (0.03%)	0.183315	0.606351	ko00300
79	Glycosaminoglycan biosynthesis - heparan sulfate	87 (0.48%)	125 (0.46%)	0.221275	0.722643	ko00534
80	Homologous recombination	55 (0.31%)	78 (0.29%)	0.233141	0.751878	ko03440
81	Toxoplasmosis	255 (1.42%)	376 (1.38%)	0.236101	0.752025	ko05145
82	Circadian rhythm - mammal	37 (0.21%)	52 (0.19%)	0.26151	0.8228	ko04710
83	Melanogenesis	162 (0.9%)	238 (0.87%)	0.266273	0.827693	ko04916
84	Amphetamine addiction	104 (0.58%)	152 (0.56%)	0.288954	0.887501	ko05031
85	Amyotrophic lateral sclerosis (ALS)	130 (0.72%)	191 (0.7%)	0.294462	0.893778	ko05014
86	Jak-STAT signaling pathway	101 (0.56%)	148 (0.54%)	0.308447	0.915238	ko04630
87	Huntington's disease	524 (2.91%)	784 (2.87%)	0.308627	0.915238	ko05016
88	Primary bile acid biosynthesis	12 (0.07%)	16 (0.06%)	0.316622	0.926017	ko00120
89	Folate biosynthesis	29 (0.16%)	41 (0.15%)	0.31944	0.926017	ko00790
90	TGF-beta signaling pathway	120 (0.67%)	177 (0.65%)	0.330699	0.948004	ko04350
91	NOD-like receptor signaling pathway	81 (0.45%)	119 (0.44%)	0.349698	0.991451	ko04621
92	Hypertrophic cardiomyopathy (HCM)	300 (1.67%)	449 (1.64%)	0.366092	1	ko05410
93	Cocaine addiction	62 (0.34%)	91 (0.33%)	0.373923	1	ko05030
94	Butanoate metabolism	78 (0.43%)	115 (0.42%)	0.374181	1	ko00650
95	Long-term potentiation	133 (0.74%)	198 (0.72%)	0.387405	1	ko04720
96	Selenocompound metabolism	33 (0.18%)	48 (0.18%)	0.403682	1	ko00450
97	ECM-receptor interaction	237 (1.32%)	356 (1.3%)	0.423102	1	ko04512
98	p53 signaling pathway	137 (0.76%)	205 (0.75%)	0.424718	1	ko04115
99	Arginine and proline metabolism	137 (0.76%)	205 (0.75%)	0.424718	1	ko00330
100	Intestinal immune network for IgA production	2 (0.01%)	2 (0.01%)	0.434727	1	ko04672
101	Tryptophan metabolism	111 (0.62%)	166 (0.61%)	0.434946	1	ko00380
102	Complement and coagulation cascades	99 (0.55%)	148 (0.54%)	0.440209	1	ko04610
103	Pancreatic cancer	84 (0.47%)	126 (0.46%)	0.47223	1	ko05212
104	Propanoate metabolism	105 (0.58%)	158 (0.58%)	0.481816	1	ko00640
105	Fanconi anemia pathway	145 (0.81%)	219 (0.8%)	0.497082	1	ko03460
106	Dilated cardiomyopathy	311 (1.73%)	471 (1.72%)	0.504017	1	ko05414
107	SNARE interactions in vesicular transport	42 (0.23%)	63 (0.23%)	0.509761	1	ko04130
108	Basal cell carcinoma	78 (0.43%)	118 (0.43%)	0.527557	1	ko05217
109	Terpenoid backbone biosynthesis	51 (0.28%)	77 (0.28%)	0.530915	1	ko00900
110	T cell receptor signaling pathway	186 (1.03%)	283 (1.04%)	0.557409	1	ko04660
111	Non-small cell lung cancer	73 (0.41%)	111 (0.41%)	0.558917	1	ko05223
112	Glycosaminoglycan biosynthesis - keratan sulfate	14 (0.08%)	21 (0.08%)	0.572639	1	ko00533
113	Pyruvate metabolism	167 (0.93%)	255 (0.93%)	0.588352	1	ko00620
114	Fatty acid metabolism	119 (0.66%)	182 (0.67%)	0.596068	1	ko00071
115	Amino sugar and nucleotide sugar metabolism	191 (1.06%)	292 (1.07%)	0.601729	1	ko00520
116	Bladder cancer	54 (0.3%)	83 (0.3%)	0.616125	1	ko05219
117	Citrate cycle (TCA cycle)	118 (0.66%)	181 (0.66%)	0.616843	1	ko00020
118	Aldosterone-regulated sodium reabsorption	50 (0.28%)	77 (0.28%)	0.624368	1	ko04960
119	Ubiquinone and other terpenoid-quinone biosynthesis	35 (0.19%)	54 (0.2%)	0.629601	1	ko00130
120	Glycosphingolipid biosynthesis - globo series	22 (0.12%)	34 (0.12%)	0.636379	1	ko00603
121	Wnt signaling pathway	276 (1.53%)	423 (1.55%)	0.639245	1	ko04310
122	D-Arginine and D-ornithine metabolism	11 (0.06%)	17 (0.06%)	0.650009	1	ko00472
123	mTOR signaling pathway	105 (0.58%)	162 (0.59%)	0.652472	1	ko04150
124	Acute myeloid leukemia	71 (0.39%)	110 (0.4%)	0.661812	1	ko05221
125	Glycosphingolipid biosynthesis - lacto and neolacto series	16 (0.09%)	25 (0.09%)	0.667456	1	ko00601
126	Prostate cancer	181 (1%)	279 (1.02%)	0.671551	1	ko05215
127	NF-kappa B signaling pathway	91 (0.51%)	141 (0.52%)	0.672554	1	ko04064
128	Prion diseases	123 (0.68%)	191 (0.7%)	0.702604	1	ko05020
129	Basal transcription factors	126 (0.7%)	196 (0.72%)	0.715552	1	ko03022
130	Influenza A	400 (2.22%)	616 (2.26%)	0.717443	1	ko05164
131	Fc gamma R-mediated phagocytosis	231 (1.28%)	358 (1.31%)	0.734336	1	ko04666
132	beta-Alanine metabolism	88 (0.49%)	138 (0.51%)	0.736928	1	ko00410
133	Legionellosis	121 (0.67%)	189 (0.69%)	0.738467	1	ko05134
134	MAPK signaling pathway - fly	48 (0.27%)	76 (0.28%)	0.738905	1	ko04013
135	Toll-like receptor signaling pathway	106 (0.59%)	166 (0.61%)	0.743409	1	ko04620
136	Salmonella infection	278 (1.54%)	431 (1.58%)	0.753909	1	ko05132
137	Alcoholism	197 (1.09%)	307 (1.12%)	0.764174	1	ko05034
138	Synthesis and degradation of ketone bodies	19 (0.11%)	31 (0.11%)	0.771596	1	ko00072
139	Vitamin digestion and absorption	93 (0.52%)	147 (0.54%)	0.780984	1	ko04977
140	Hepatitis C	144 (0.8%)	226 (0.83%)	0.782214	1	ko05160
141	Glyoxylate and dicarboxylate metabolism	62 (0.34%)	99 (0.36%)	0.789844	1	ko00630
142	VEGF signaling pathway	128 (0.71%)	202 (0.74%)	0.802248	1	ko04370
143	Olfactory transduction	73 (0.41%)	117 (0.43%)	0.818469	1	ko04740
144	Glycolysis / Gluconeogenesis	146 (0.81%)	231 (0.85%)	0.828947	1	ko00010
145	Hedgehog signaling pathway	99 (0.55%)	158 (0.58%)	0.830583	1	ko04340
146	RIG-I-like receptor signaling pathway	46 (0.26%)	75 (0.27%)	0.832726	1	ko04622
147	Circadian rhythm - fly	51 (0.28%)	83 (0.3%)	0.83666	1	ko04711
148	Vibrio cholerae infection	291 (1.62%)	456 (1.67%)	0.844336	1	ko05110
149	Tuberculosis	234 (1.3%)	370 (1.35%)	0.875595	1	ko05152
150	Neuroactive ligand-receptor interaction	356 (1.98%)	559 (2.05%)	0.880444	1	ko04080
151	Amoebiasis	389 (2.16%)	610 (2.23%)	0.881416	1	ko05146
152	Endocrine and other factor-regulated calcium reabsorption	74 (0.41%)	121 (0.44%)	0.885604	1	ko04961
153	Malaria	43 (0.24%)	72 (0.26%)	0.891112	1	ko05144
154	Hematopoietic cell lineage	75 (0.42%)	123 (0.45%)	0.894962	1	ko04640
155	Pentose phosphate pathway	108 (0.6%)	175 (0.64%)	0.895695	1	ko00030
156	Osteoclast differentiation	115 (0.64%)	186 (0.68%)	0.896002	1	ko04380
157	Alanine, aspartate and glutamate metabolism	80 (0.44%)	131 (0.48%)	0.897093	1	ko00250
158	Regulation of autophagy	20 (0.11%)	35 (0.13%)	0.897532	1	ko04140
159	Phenylalanine, tyrosine and tryptophan biosynthesis	12 (0.07%)	22 (0.08%)	0.909665	1	ko00400
160	Asthma	5 (0.03%)	10 (0.04%)	0.915727	1	ko05310
161	ErbB signaling pathway	133 (0.74%)	216 (0.79%)	0.922578	1	ko04012
162	Viral myocarditis	187 (1.04%)	301 (1.1%)	0.927361	1	ko05416
163	Histidine metabolism	45 (0.25%)	77 (0.28%)	0.932718	1	ko00340
164	Ether lipid metabolism	49 (0.27%)	84 (0.31%)	0.942057	1	ko00565
165	Lipoic acid metabolism	8 (0.04%)	16 (0.06%)	0.943028	1	ko00785
166	Colorectal cancer	98 (0.54%)	163 (0.6%)	0.949512	1	ko05210
167	Cardiac muscle contraction	178 (0.99%)	290 (1.06%)	0.955123	1	ko04260
168	Biosynthesis of unsaturated fatty acids	71 (0.39%)	121 (0.44%)	0.961274	1	ko01040
169	Morphine addiction	92 (0.51%)	155 (0.57%)	0.964131	1	ko05032
170	Linoleic acid metabolism	51 (0.28%)	89 (0.33%)	0.964877	1	ko00591
171	Arachidonic acid metabolism	59 (0.33%)	102 (0.37%)	0.964914	1	ko00590
172	Glioma	105 (0.58%)	176 (0.64%)	0.96599	1	ko05214
173	Apoptosis	75 (0.42%)	128 (0.47%)	0.966376	1	ko04210
174	Dopaminergic synapse	172 (0.96%)	283 (1.04%)	0.970482	1	ko04728
175	Cyanoamino acid metabolism	21 (0.12%)	40 (0.15%)	0.972886	1	ko00460
176	Neurotrophin signaling pathway	189 (1.05%)	311 (1.14%)	0.975914	1	ko04722
177	Tight junction	366 (2.03%)	589 (2.16%)	0.977051	1	ko04530
178	Protein digestion and absorption	244 (1.35%)	398 (1.46%)	0.977283	1	ko04974
179	Glycosaminoglycan biosynthesis - chondroitin sulfate	23 (0.13%)	44 (0.16%)	0.978977	1	ko00532
180	Phenylalanine metabolism	66 (0.37%)	116 (0.42%)	0.983245	1	ko00360
181	Mineral absorption	76 (0.42%)	133 (0.49%)	0.986266	1	ko04978
182	B cell receptor signaling pathway	79 (0.44%)	138 (0.51%)	0.98671	1	ko04662
183	Adipocytokine signaling pathway	99 (0.55%)	172 (0.63%)	0.991166	1	ko04920
184	Chemokine signaling pathway	263 (1.46%)	434 (1.59%)	0.991638	1	ko04062
185	Calcium signaling pathway	250 (1.39%)	414 (1.52%)	0.992421	1	ko04020
186	Measles	161 (0.89%)	273 (1%)	0.993298	1	ko05162
187	Melanoma	64 (0.36%)	116 (0.42%)	0.993873	1	ko05218
188	Natural killer cell mediated cytotoxicity	79 (0.44%)	141 (0.52%)	0.994383	1	ko04650
189	GnRH signaling pathway	133 (0.74%)	229 (0.84%)	0.994677	1	ko04912
190	Allograft rejection	1 (0.01%)	5 (0.02%)	0.995416	1	ko05330
191	Graft-versus-host disease	1 (0.01%)	5 (0.02%)	0.995416	1	ko05332
192	Gap junction	106 (0.59%)	186 (0.68%)	0.995606	1	ko04540
193	Renin-angiotensin system	33 (0.18%)	65 (0.24%)	0.995999	1	ko04614
194	Type I diabetes mellitus	11 (0.06%)	26 (0.1%)	0.996209	1	ko04940
195	Glutamatergic synapse	124 (0.69%)	216 (0.79%)	0.996394	1	ko04724
196	Proximal tubule bicarbonate reclamation	27 (0.15%)	55 (0.2%)	0.99666	1	ko04964
197	Type II diabetes mellitus	69 (0.38%)	127 (0.46%)	0.997484	1	ko04930
198	Peroxisome	219 (1.22%)	371 (1.36%)	0.997779	1	ko04146
199	Endometrial cancer	88 (0.49%)	159 (0.58%)	0.997866	1	ko05213
200	Glutathione metabolism	146 (0.81%)	254 (0.93%)	0.998009	1	ko00480
201	Riboflavin metabolism	66 (0.37%)	123 (0.45%)	0.998221	1	ko00740
202	African trypanosomiasis	11 (0.06%)	28 (0.1%)	0.998956	1	ko05143
203	Salivary secretion	167 (0.93%)	292 (1.07%)	0.999267	1	ko04970
204	MAPK signaling pathway	352 (1.95%)	589 (2.16%)	0.999318	1	ko04010
205	Tyrosine metabolism	116 (0.64%)	209 (0.77%)	0.999334	1	ko00350
206	GABAergic synapse	90 (0.5%)	166 (0.61%)	0.999343	1	ko04727
207	Nicotine addiction	24 (0.13%)	53 (0.19%)	0.999371	1	ko05033
208	Sulfur metabolism	14 (0.08%)	35 (0.13%)	0.999535	1	ko00920
209	Fc epsilon RI signaling pathway	81 (0.45%)	152 (0.56%)	0.999539	1	ko04664
210	Pentose and glucuronate interconversions	180 (1%)	315 (1.15%)	0.999547	1	ko00040
211	Phagosome	313 (1.74%)	529 (1.94%)	0.99955	1	ko04145
212	ABC transporters	259 (1.44%)	443 (1.62%)	0.999594	1	ko02010
213	Vascular smooth muscle contraction	381 (2.12%)	641 (2.35%)	0.999777	1	ko04270
214	Glycosaminoglycan degradation	51 (0.28%)	103 (0.38%)	0.999796	1	ko00531
215	Inositol phosphate metabolism	104 (0.58%)	194 (0.71%)	0.999861	1	ko00562
216	Taurine and hypotaurine metabolism	11 (0.06%)	31 (0.11%)	0.999867	1	ko00430
217	Taste transduction	11 (0.06%)	31 (0.11%)	0.999867	1	ko04742
218	Phototransduction - fly	70 (0.39%)	137 (0.5%)	0.999881	1	ko04745
219	Maturity onset diabetes of the young	7 (0.04%)	23 (0.08%)	0.999889	1	ko04950
220	Long-term depression	89 (0.49%)	171 (0.63%)	0.999937	1	ko04730
221	D-Glutamine and D-glutamate metabolism	2 (0.01%)	12 (0.04%)	0.999941	1	ko00471
222	Retrograde endocannabinoid signaling	83 (0.46%)	161 (0.59%)	0.999942	1	ko04723
223	Glycosphingolipid biosynthesis - ganglio series	28 (0.16%)	65 (0.24%)	0.999952	1	ko00604
224	Autoimmune thyroid disease	18 (0.1%)	47 (0.17%)	0.999971	1	ko05320
225	Glycine, serine and threonine metabolism	106 (0.59%)	203 (0.74%)	0.999981	1	ko00260
226	Phosphatidylinositol signaling system	135 (0.75%)	253 (0.93%)	0.999988	1	ko04070
227	Rheumatoid arthritis	109 (0.61%)	210 (0.77%)	0.999991	1	ko05323
228	Sphingolipid metabolism	67 (0.37%)	140 (0.51%)	0.999996	1	ko00600
229	Serotonergic synapse	90 (0.5%)	180 (0.66%)	0.999996	1	ko04726
230	Insulin signaling pathway	326 (1.81%)	572 (2.09%)	0.999997	1	ko04910
231	Cholinergic synapse	110 (0.61%)	215 (0.79%)	0.999997	1	ko04725
232	Drug metabolism - cytochrome P450	127 (0.71%)	249 (0.91%)	1	1	ko00982
233	Other types of O-glycan biosynthesis	74 (0.41%)	159 (0.58%)	1	1	ko00514
234	Porphyrin and chlorophyll metabolism	79 (0.44%)	168 (0.62%)	1	1	ko00860
235	Insect hormone biosynthesis	75 (0.42%)	201 (0.74%)	1	1	ko00981
236	PPAR signaling pathway	144 (0.8%)	282 (1.03%)	1	1	ko03320
237	Metabolism of xenobiotics by cytochrome P450	125 (0.69%)	256 (0.94%)	1	1	ko00980
238	Galactose metabolism	127 (0.71%)	282 (1.03%)	1	1	ko00052
239	Glycerophospholipid metabolism	189 (1.05%)	388 (1.42%)	1	1	ko00564
240	Starch and sucrose metabolism	136 (0.76%)	287 (1.05%)	1	1	ko00500
241	alpha-Linolenic acid metabolism	67 (0.37%)	156 (0.57%)	1	1	ko00592
242	Carbohydrate digestion and absorption	89 (0.49%)	212 (0.78%)	1	1	ko04973
243	Steroid hormone biosynthesis	74 (0.41%)	188 (0.69%)	1	1	ko00140
244	Lysosome	415 (2.3%)	821 (3.01%)	1	1	ko04142
245	Pancreatic secretion	270 (1.5%)	508 (1.86%)	1	1	ko04972
246	Fatty acid biosynthesis	57 (0.32%)	157 (0.57%)	1	1	ko00061
247	Drug metabolism - other enzymes	152 (0.84%)	346 (1.27%)	1	1	ko00983
248	Bile secretion	337 (1.87%)	641 (2.35%)	1	1	ko04976
249	Metabolic pathways	2703 (15.01%)	4333 (15.86%)	1	1	ko01100
250	Steroid biosynthesis	42 (0.23%)	113 (0.41%)	1	1	ko00100
251	Ribosome	223 (1.24%)	458 (1.68%)	1	1	ko03010
252	Retinol metabolism	98 (0.54%)	218 (0.8%)	1	1	ko00830
253	Caffeine metabolism	7 (0.04%)	40 (0.15%)	1	1	ko00232
254	Other glycan degradation	62 (0.34%)	174 (0.64%)	1	1	ko00511
255	Ascorbate and aldarate metabolism	78 (0.43%)	172 (0.63%)	1	1	ko00053
256	Fat digestion and absorption	132 (0.73%)	264 (0.97%)	1	1	ko04975
257	Glycerolipid metabolism	163 (0.91%)	350 (1.28%)	1	1	ko00561
258	Antigen processing and presentation	95 (0.53%)	277 (1.01%)	1	1	ko04612
